# Supplementary material for: Electrical Stimulation of Regenerative Peripheral Nerve Interfaces (RPNIs) Induces Referred Sensations in People With Upper Limb Loss
Source: IEEE Trans Neural Syst Rehabil Eng. Author manuscript; Available in PMC 2024 Mar 14. (PMC10938368; doi:10.1109/TNSRE.2023.3345164)
Supplement: Supplement 2 [file NIHMS1959494-supplement-Supplement_2.xlsx]

## Sheet: Summary
Participant	RPNI	Avg Threshold Charge (nC)	Slope (nC/year)	R-square	p-value
P1	Median	275.714	-48.236	0.375	0.14
	Ulnar	116	-3.521	0.003	0.911
P2	Median-1	117.866	-10.624	0.25	<0.001
	Ulnar-1	101.64	-11.474	0.243	<0.001
	Ulnar-2	136.262	9.042	0.053	0.154
P3	Median-1	432.786	227.471	0.565	0.045
	Median-2	436.444	-67.37	0.041	0.602
	Ulnar-1	91.85	-30.67	0.635	0.006
	Ulnar-2	372.967	-232.011	0.441	0.036
P4	Median-1	292.857	-1.758	0.39	0.134
	Median-2	266.667	16.478	0.002	0.936
	Median-3	532.344	-967.271	0.842	0.001
	Median-4	154.167	-45.622	0.368	0.083
	Radial	124.375	-13.926	0.027	0.755
	MIN	91.85
	MAX	532.344
	AVERAGE	246.567

## Sheet: P1
Date of Electrode Implantation:			2018-03-14
				Perception Threshold Charge (nC)
Session #	Date	Month	Year	Median	Ulnar
1	2018-04-26	1.43333	0.117808	300	130
2	2018-06-19	3.23333	0.265753	300	130
3	2018-07-17	4.16667	0.342466	294	110
4	2018-08-09	4.93333	0.405479	212	106
5	2018-09-27	6.56667	0.539726	286	92
6	2018-11-09	8	0.657534	284	106
7	2019-01-22	10.4667	0.860274	254	138
			Average	275.714	116

## Sheet: P2
Date of Electrode Implantation:			2018-10-24
				Perception Threshold Charge (nC)
Session #	Date	Month	Year	Median-1	Ulnar-1	Ulnar-2
1	2018-12-10	1.56667	0.128767	220	220	240
2	2019-01-24	3.06667	0.252055	236	230
3	2019-02-08	3.56667	0.293151	180	160	340
4	2019-03-05	4.4	0.361644	100	100	100
5	2019-04-02	5.33333	0.438356	150	150	150
6	2019-05-07	6.5	0.534247	150	150	150
7	2019-06-13	7.73333	0.635616	100	110	160
8	2019-07-11	8.66667	0.712329	130	100	100
9	2019-08-23	10.1	0.830137	110	90	80
10	2019-09-19	11	0.90411	110	90	90
11	2019-10-31	12.4	1.01918	120	80	80
12	2019-11-21	13.1	1.07671	120	80	60
13	2019-12-12	13.8	1.13425	120	80	70
14	2020-01-23	15.2	1.24932	90	80	70
15	2020-02-20	16.1333	1.32603	90	80	60
16	2020-08-27	22.4333	1.84384	140	110	60
17	2020-09-24	23.3667	1.92055	90	83
18	2020-10-29	24.5333	2.01644	95	85	100
19	2021-02-23	28.4333	2.33699	110	90
20	2021-03-29	29.5667	2.43014	110	110	110
21	2021-05-27	31.5333	2.59178	107	93	110
22	2021-06-17	32.2333	2.64932	110	90	120
23	2021-07-22	33.4	2.74521	106	90	120
24	2021-09-30	35.7333	2.93699	97	83	160
25	2021-11-06	36.9667	3.03836	135	100	130
26	2021-12-09	38.0667	3.12877	105	100	105
27	2022-01-13	39.2333	3.22466	125	102.5	120
28	2022-02-01	39.8667	3.27671	113.75	102.5	117.5
29	2022-03-10	41.1	3.37808	119	93	112
30	2022-04-28	42.7333	3.51233	107	81	141
31	2022-05-11	43.1667	3.54795	121.25	72.5	76.25
32	2022-06-06	44.0333	3.61918	112.5	97.5	151.25
33	2022-07-05	45	3.69863	110	97.5	161.25
34	2022-08-16	46.4	3.8137	120	80	160
35	2022-09-21	47.6	3.91233	97.5	96.25	152.5
36	2022-10-12	48.3	3.96986	102.5	78.75	173.75
37	2022-11-17	49.5	4.06849	102.5	95	167.5
38	2022-12-08	50.2	4.12603	100	83.75	162.5
39	2023-01-06	51.1667	4.20548	112.5	95	217.5
40	2023-02-09	52.3	4.29863	102.5	90	207.5
41	2023-03-08	53.2	4.3726	92.5	82.5	181.25
42	2023-04-13	54.4	4.47123	92.5	77.5	166.25
43	2023-05-15	55.4667	4.5589	106.25	111.25	217.5
			Average	117.866	101.64	136.262

## Sheet: P3
Date of Electrode Implantation:			2021-06-09
				Perception Threshold Charge (nC)
Session #	Date	Month	Year	Median-1	Median-2	Ulnar-1	Ulnar-2
1	2021-09-16	3.3	0.271233		500	100	590
2	2021-10-19	4.4	0.361644	295	500	95	350
3	2021-11-16	5.33333	0.438356	437.5	452.5	100	332.5
4	2021-12-07	6.03333	0.49589			102.5	431.667
5	2022-01-11	7.2	0.591781		478.75	103.75	392.5
6	2022-02-11	8.23333	0.676712	412.5	343.75	82.5	315
7	2022-03-22	9.53333	0.783562	475	305	85	342.5
8	2022-04-12	10.2333	0.841096	436	370	92	388
9	2022-05-20	11.5	0.945205	431	398	79	320
10	2022-06-21	12.5667	1.03288	542.5	580	78.75	267.5
			Average	432.786	436.444	91.85	372.967

## Sheet: P4
Date of Electrode Implantation:			2022-05-07
				Perception Threshold Charge (nC)
Session #	Date	Month	Year	Median-1	Median-2	Median-3	Median-4	Radian
1	2022-08-18	3.43333	0.282192				168.75
2	2022-09-15	4.36667	0.358904	775		970	150
3	2022-10-28	5.8	0.476712	280		591.25	182.5
4	2022-11-11	6.26667	0.515068	241.25	212.5	597.5	157.5	126.25
5	2022-12-07	7.13333	0.586301	181.25	342.5	526.25	147.5	107.5
6	2023-01-13	8.36667	0.687671	178.75	292.5	492.5	167.5	141.25
7	2023-02-02	9.03333	0.742466		172.5	436.25	145	131.25
8	2023-03-01	9.93333	0.816438	167.5	313.75	396.25	127.5	132.5
9	2023-04-26	11.8	0.969863	226.25	266.25	248.75	141.25	107.5
			Average	292.857	266.667	532.344	154.167	124.375
