# Supplementary material for: Electrical Stimulation of Regenerative Peripheral Nerve Interfaces (RPNIs) Induces Referred Sensations in People With Upper Limb Loss
Source: IEEE Trans Neural Syst Rehabil Eng. Author manuscript; Available in PMC 2024 Mar 14. (PMC10938368; doi:10.1109/TNSRE.2023.3345164)
Supplement: Supplement 1 [file NIHMS1959494-supplement-Supplement_1.xlsx]

## Sheet: P1
			Median					Ulnar					No Data - participant missed monthly appointment or no data on location was recorded
Hand Area	PALMAR										%
L1				1							25
L2				1							25
L3				1							25
R1					1						25
R2					1						25
R3					1						25
M1										1	25
M2										1	25
M3										1	25
I1				1							25
I2				1							25
I3				1							25
T1				1	1					1	75
T2				1	1					1	75
T3	1			1	1					1	100
P1											0
P2											0
P3											0
P4											0
P5											0
P6											0
P7											0
P8											0
P9	1										25
W1											0
W2											0
W3											0
F1											0
F2											0
F3											0
F4											0
F5											0
F6											0
F7											0
F8											0
F9											0
	1	2	3	4	5	6	7	8	9	10
	Months Post Implantation
Data of Collection	2018-04-26		2018-06-19	2018-07-17	2018-08-09	2018-09-27		2018-11-09		2019-01-22

## Sheet: P1 Stability
			Median					Ulnar				Radial
Hand Area	PALMAR										%			Stability Score																Stability Scores Interpretation
L1				1							25						0	0					0	0	Unstable					<0.3	Unstable
L2				1							25						0	0					0	0	Unstable					>0.3 & < 0.6	Partially Stable
L3				1							25						0	0					0	0	Unstable					> 0.6	Stable
R1					1						25						0	0					0	0	Unstable
R2					1						25						0	0					0	0	Unstable
R3					1						25						0	0					0	0	Unstable
M1										1	25						0	0					0	0	Unstable
M2										1	25						0	0					0	0	Unstable
M3										1	25						0	0					0	0	Unstable
I1				1							25						0	0					0	0	Unstable
I2				1							25						0	0					0	0	Unstable
I3				1							25						0	0					0	0	Unstable
T1				1	1					1	75						0	1					1	0.666667	Stable
T2				1	1					1	75						0	1					1	0.666667	Stable
T3	1			1	1					1	100						1	1					1	1	Stable
P1											0						0	0					0	0	Unstable
P2											0						0	0					0	0	Unstable
P3											0						0	0					0	0	Unstable
P4											0						0	0					0	0	Unstable
P5											0						0	0					0	0	Unstable
P6											0						0	0					0	0	Unstable
P7											0						0	0					0	0	Unstable
P8											0						0	0					0	0	Unstable
P9	1										25						0	0					0	0	Unstable
W1											0						0	0					0	0	Unstable
W2											0						0	0					0	0	Unstable
W3											0						0	0					0	0	Unstable
F1											0						0	0					0	0	Unstable
F2											0						0	0					0	0	Unstable
F3											0						0	0					0	0	Unstable
F4											0						0	0					0	0	Unstable
F5											0						0	0					0	0	Unstable
F6											0						0	0					0	0	Unstable
F7											0						0	0					0	0	Unstable
F8											0						0	0					0	0	Unstable
F9											0						0	0					0	0	Unstable
	1	2	3	4	5	6	7	8	9	10				1	2	3	4	5	6	7	8	9	10
	Months Post Implantation
	*Location of sensation for ulnar not noted on this day

## Sheet: P2
						Median									Ulnar 1								No Data - participant missed monthly appointment or no data on location was recorded
															Ulnar 2								COVID - NO DATA COLLECTED
Hand Area	PALMAR
L1					1
						1															1										1	1
L2		1			1
																					1										1	1
L3			1	1	1																1	1	1				1	1		1	1										1	1		1
																					1										1	1															1
R1
R2
R3
M1	1				1
M2	1
M3	1
I1
I2
I3
T1
T2																																		1
T3		1	1	1	1																1	1	1				1	1		1	1	1		1		1		1	1	1	1	1		1	1	1	1	1	1
P1			1	1		1															1	1	1				1	1		1	1	1		1			1	1	1	1	1		1	1	1	1	1
																																					1		1	1	1				1	1	1
P2																					1	1	1				1	1		1	1	1		1			1	1	1	1	1		1		1	1	1
																							1					1						1			1		1	1	1	1	1	1	1	1
P3																														1
P4																																						1
P5																																						1		1	1
																																						1						1
P6																																		1										1
P7
P8																																						1		1	1
P9		1	1	1	1																1	1	1				1	1		1	1	1		1		1		1	1	1	1	1	1	1	1	1	1	1	1
W1
W2
W3
F1
F2
F3
F4
F5
F6
F7
F8
F9
	2	3	4	5	6	7	8	9	10	11	12	13	14	15	16	17	18	19	20	21	22	23	24	25	26	27	28	29	30	31	32	33	34	35	36	37	38	39	40	41	42	43	44	45	46	47	48	49	50
	Months Post Implantation
Date of Collection	2018-12-10	2019-01-24	2019-02-08	2019-03-05	2019-04-02	2019-05-07	2019-06-13	2019-07-11	2019-08-23	2019-09-19	2019-10-31	2019-11-21	2019-12-12	2020-01-23	2020-02-20						2020-08-27	2020-09-24	2020-10-29				2021-02-23	2021-03-29		2021-05-27	2021-06-17	2021-07-22		2021-09-30		2021-11-06	2021-12-09	2022-01-13	2022-02-01	2022-03-10	2022-04-28	2022-05-11	2022-06-06	2022-07-05	2022-08-16	2022-09-21	2022-10-12	2022-11-17	2022-12-08
Month	1.56667	3.06667	3.56667	4.4	5.33333	6.5	7.73333	8.66667	10.1	11	12.4	13.1	13.8	15.2	16.1333						22.4333	23.3667	24.5333				28.4333	29.5667		31.5333	32.2333	33.4		35.7333		36.9667	38.0667	39.2333	39.8667	41.1	42.7333	43.1667	44.0333	45	46.4	47.6	48.3	49.5	50.2
[truncated: 6 more columns]

## Sheet: P2 Stability
						Median									Ulnar 1								No Data - Pause for COVID
															Ulnar 2
Hand Area	PALMAR
L1					1
						1															1										1	1
L2		1			1
																					1										1	1
L3			1	1	1																1	1	1				1	1		1	1										1	1		1
																					1										1	1															1
R1
R2
R3
M1	1				1
M2	1
M3	1
I1
I2
I3
T1
T2																																		1
T3		1	1	1	1																1	1	1				1	1		1	1	1		1		1		1	1	1	1	1		1	1	1	1	1	1
P1			1	1		1															1	1	1				1	1		1	1	1		1			1	1	1	1	1		1	1	1	1	1
																																					1		1	1	1				1	1	1
P2																					1	1	1				1	1		1	1	1		1			1	1	1	1	1		1		1	1	1
																							1					1						1			1		1	1	1	1	1	1	1	1
P3																														1
P4																																						1
P5																																						1		1	1
																																						1						1
P6																																		1										1
P7
P8																																						1		1	1
P9		1	1	1	1																1	1	1				1	1		1	1	1		1		1		1	1	1	1	1	1	1	1	1	1	1	1
W1
W2
W3
F1
F2
F3
F4
F5
F6
F7
F8
F9
	2	3	4	5	6	7	8	9	10	11	12	13	14	15	16	17	18	19	20	21	22	23	24	25	26	27	28	29	30	31	32	33	34	35	36	37	38	39	40	41	42	43	44	45	46	47	48	49	50
	Months Post Implantation
[truncated: 57 more columns]

## Sheet: P3
			Median 1					Ulnar 1
			Median 2					Ulnar 2
Hand Area	PALMAR												%
L1						1	1			1			30
L2												1	10
				1	1	1	1			1		1	60
L3					1		1				1	1	40
			1	1	1	1	1		1	1	1	1	90
R1													0
R2													0
R3												1	10
M1													0
M2													0
M3													0
I1													0
I2													0
I3													0
T1													0
T2			1										10
T3			1	1	1				1		1		50
P1					1		1	1		1	1	1	60
												1	10
				1	1			1	1	1	1	1	70
P2					1	1	1	1	1	1	1		70
												1	10
								1	1		1	1	40
					1	1			1	1	1	1	60
P3							1	1		1		1	40
												1	10
									1				10
P4								1					10
P5						1	1	1	1	1			50
												1	10
											1		10
									1				10
P6					1	1	1	1	1				50
										1		1	20
			1		1	1				1	1	1	60
P7													0
P8									1		1		20
P9					1	1	1						30
			1	1	1	1	1	1	1	1	1		90
					1					1	1		30
W1					1	1	1		1				40
										1			10
								1	1		1		30
					1	1	1	1	1	1	1	1	80
W2					1	1	1		1				40
										1			10
					1	1	1	1		1	1	1	70
W3					1	1	1						30
						1	1		1	1			40
					1		1	1		1	1	1	60
F1					1		1		1				30
										1			10
									1				10
						1			1	1	1	1	50
F2					1	1	1		1				40
										1			10
									1	1	1	1	40
F3					1	1	1						30
										1			10
										1		1	20
F4						1							10
F5						1							10
F6													0
F7													0
F8													0
F9													0
F9													0
	1	2	3	4	5	6	7	8	9	10	11	12
	Months Post Implantation
Date of Collection			2021-09-16	2021-10-19	2021-11-16	2021-12-07	2022-01-11	2022-02-11	2022-03-22	2022-04-12	2022-05-20	2022-06-21

## Sheet: P3 Stability
			Median 1					Ulnar 1
			Median 2					Ulnar 2
Hand Area	PALMAR												%		Stability Scores																Stability Scores Interpretation
L1						1	1			1			30					0	0	0	1	0	0	0	0	0	0.111111	Unstable			<0.3	Unstable
L2												1	10					0	0	0	0	0	0	0	0	0	0	Unstable			>0.3 & < 0.6	Partially Stable
				1	1	1	1			1		1	60					0	1	1	1	0	0	0	0	0	0.333333	Partially Stable			> 0.6	Stable
L3					1		1				1	1	40					0	0	0	0	0	0	0	0	1	0.111111	Unstable
			1	1	1	1	1		1	1	1	1	90					1	1	1	1	0	0	1	1	1	0.777778	Stable
R1													0					0	0	0	0	0	0	0	0	0	0	Unstable
R2													0					0	0	0	0	0	0	0	0	0	0	Unstable
R3												1	10					0	0	0	0	0	0	0	0	0	0	Unstable
M1													0					0	0	0	0	0	0	0	0	0	0	Unstable
M2													0					0	0	0	0	0	0	0	0	0	0	Unstable
M3													0					0	0	0	0	0	0	0	0	0	0	Unstable
I1													0					0	0	0	0	0	0	0	0	0	0	Unstable
I2													0					0	0	0	0	0	0	0	0	0	0	Unstable
I3													0					0	0	0	0	0	0	0	0	0	0	Unstable
T1													0					0	0	0	0	0	0	0	0	0	0	Unstable
T2			1										10					0	0	0	0	0	0	0	0	0	0	Unstable
T3			1	1	1				1		1		50					1	1	0	0	0	0	0	0	0	0.222222	Unstable
P1					1		1	1		1	1	1	60					0	0	0	0	1	0	0	1	1	0.333333	Partially Stable
												1	10					0	0	0	0	0	0	0	0	0	0	Unstable
				1	1			1	1	1	1	1	70					0	1	0	0	0	1	1	1	1	0.555556	Partially Stable
P2					1	1	1	1	1	1	1		70					0	0	1	1	1	1	1	1	0	0.666667	Stable
												1	10					0	0	0	0	0	0	0	0	0	0	Unstable
								1	1		1	1	40					0	0	0	0	0	1	0	0	1	0.222222	Unstable
					1	1			1	1	1	1	60					0	0	1	0	0	0	1	1	1	0.444444	Partially Stable
P3							1	1		1		1	40					0	0	0	0	1	0	0	0	0	0.111111	Unstable
												1	10					0	0	0	0	0	0	0	0	0	0	Unstable
									1				10					0	0	0	0	0	0	0	0	0	0	Unstable
P4								1					10					0	0	0	0	0	0	0	0	0	0	Unstable
P5						1	1	1	1	1			50					0	0	0	1	1	1	1	0	0	0.444444	Partially Stable
												1	10					0	0	0	0	0	0	0	0	0	0	Unstable
											1		10					0	0	0	0	0	0	0	0	0	0	Unstable
									1				10					0	0	0	0	0	0	0	0	0	0	Unstable
P6					1	1	1	1	1				50					0	0	1	1	1	1	0	0	0	0.444444	Partially Stable
										1		1	20					0	0	0	0	0	0	0	0	0	0	Unstable
			1		1	1				1	1	1	60					0	0	1	0	0	0	0	1	1	0.333333	Partially Stable
P7													0					0	0	0	0	0	0	0	0	0	0	Unstable
P8									1		1		20					0	0	0	0	0	0	0	0	0	0	Unstable
P9					1	1	1						30					0	0	1	1	0	0	0	0	0	0.222222	Unstable
			1	1	1	1	1	1	1	1	1		90					1	1	1	1	1	1	1	1	0	0.888889	Stable
					1					1	1		30					0	0	0	0	0	0	0	1	0	0.111111	Unstable
W1					1	1	1		1				40					0	0	1	1	0	0	0	0	0	0.222222	Unstable
										1			10					0	0	0	0	0	0	0	0	0	0	Unstable
								1	1		1		30					0	0	0	0	0	1	0	0	0	0.111111	Unstable
					1	1	1	1	1	1	1	1	80					0	0	1	1	1	1	1	1	1	0.777778	Stable
W2					1	1	1		1				40					0	0	1	1	0	0	0	0	0	0.222222	Unstable
										1			10					0	0	0	0	0	0	0	0	0	0	Unstable
					1	1	1	1		1	1	1	70					0	0	1	1	1	0	0	1	1	0.555556	Partially Stable
W3					1	1	1						30					0	0	1	1	0	0	0	0	0	0.222222	Unstable
						1	1		1	1			40					0	0	0	1	0	0	1	0	0	0.222222	Unstable
					1		1	1		1	1	1	60					0	0	0	0	1	0	0	1	1	0.333333	Partially Stable
F1					1		1		1				30					0	0	0	0	0	0	0	0	0	0	Unstable
										1			10					0	0	0	0	0	0	0	0	0	0	Unstable
									1				10					0	0	0	0	0	0	0	0	0	0	Unstable
						1			1	1	1	1	50					0	0	0	0	0	0	1	1	1	0.333333	Partially Stable
F2					1	1	1		1				40					0	0	1	1	0	0	0	0	0	0.222222	Unstable
										1			10					0	0	0	0	0	0	0	0	0	0	Unstable
									1	1	1	1	40					0	0	0	0	0	0	1	1	1	0.333333	Partially Stable
F3					1	1	1						30					0	0	1	1	0	0	0	0	0	0.222222	Unstable
										1			10					0	0	0	0	0	0	0	0	0	0	Unstable
										1		1	20					0	0	0	0	0	0	0	0	0	0	Unstable
F4						1							10					0	0	0	0	0	0	0	0	0	0	Unstable
F5						1							10					0	0	0	0	0	0	0	0	0	0	Unstable
F6													0					0	0	0	0	0	0	0	0	0	0	Unstable
F7													0					0	0	0	0	0	0	0	0	0	0	Unstable
F8													0					0	0	0	0	0	0	0	0	0	0	Unstable
F9													0					0	0	0	0	0	0	0	0	0	0	Unstable
	1	2	3	4	5	6	7	8	9	10	11	12			1	2	3	4	5	6	7	8	9	10	11	12
	Months Post Implantation														Months Post Implantation

## Sheet: P4
							Median 1											Median 3							Radial
							Median 2											Median 4
Hand Area	PALMAR											%			DORSAL											%
L1												0		L1'												0
L2												0		L2'												0
L3												0		L3'												0
R1												0		R1'												0
R2												0		R2'												0
R3			1									11.1111		R3'												0
M1												0		M1'						1						11.1111
							1	1				22.2222		M2'												0
									1			11.1111		M3'					1							11.1111
M2									1			11.1111		I1'					1							11.1111
							1	1		1		33.3333								1						11.1111
											1	11.1111								1						11.1111
M3			1	1					1			33.3333														0
							1	1		1		33.3333		I2'							1					11.1111
											1	11.1111		I3'					1		1					22.2222
I1									1		1	22.2222		T1'											1	11.1111
				1	1	1	1	1				55.5556		T2'												0
			1	1	1	1	1	1		1	1	88.8889		T3'												0
I2						1		1	1	1	1	55.5556		P1'												0
									1		1	22.2222		P3'												0
				1		1						22.2222		P4'												0
							1	1		1		33.3333		P5'												0
I3						1	1	1	1	1	1	66.6667		P6'												0
											1	11.1111		P7'												0
				1								11.1111		P8'												0
T1								1	1	1	1	44.4444		P9'												0
T2										1		11.1111		W1'												0
T3											1	11.1111		W2'												0
											1	11.1111		W3'												0
							1					11.1111		F1'											1	11.1111
P1												0		F2'										1		11.1111
P2												0		F3'												0
P3												0		F4'											1	11.1111
P4												0		F5'						1	1	1	1	1		55.5556
P5							1					11.1111		F6'												0
P6												0		F7'											1	11.1111
P7												0		F8'						1	1	1	1	1		55.5556
P8											1	11.1111		F9'												0
P9											1	11.1111			1	2	3	4	5	6	7	8	9	10	11
							1					11.1111			Months Post Implantation
W1												0
W2												0
W3												0
F1												0
F2												0
F3												0
	1	2	3	4	5	6	7	8	9	10	11
	Months Post Implantation
			2022-08-18	2022-09-15	2022-10-28	2022-11-11	2022-12-07	2023-01-13	2023-02-02	2023-03-01	2023-04-26
			3.43333	4.36667	5.8	6.26667	7.13333	8.36667	9.03333	9.93333	11.8

## Sheet: P4 Stability
							Median 1								Median 3
							Median 2								Median 4
Hand Area	PALMAR											%			Stability Scores - PALMAR																DORSAL												%			Stability Scores - DORSAL
L1												0						0	0	0	0	0	0	0	0		Unstable				L1'												0						0
L2												0						0	0	0	0	0	0	0	0		Unstable				L2'												0						0
L3												0						0	0	0	0	0	0	0	0		Unstable				L3'												0						0
R1												0						0	0	0	0	0	0	0	0		Unstable				R1'												0						0
R2												0						0	0	0	0	0	0	0	0		Unstable				R2'												0						0
R3			1									11.1111						0	0	0	0	0	0	0	0	0	Unstable				R3'												0						0
M1												0						0	0	0	0	0	0	0	0		Unstable				M1'						1						11.1111						0
							1	1				22.2222						0	0	0	0	1	0	0	0	0.125	Unstable				M2'												0						0
									1			11.1111						0	0	0	0	0	0	0	0	0	Unstable				M3'					1							11.1111						0
M2									1			11.1111						0	0	0	0	0	0	0	0	0	Unstable				I1'					1							11.1111						0
							1	1		1		33.3333						0	0	0	0	1	0	0	0	0.125	Unstable										1						11.1111						0
											1	11.1111						0	0	0	0	0	0	0	0	0	Unstable										1						11.1111						0
M3			1	1					1			33.3333						1	0	0	0	0	0	0	0	0.125	Unstable																0						0
							1	1		1		33.3333						0	0	0	0	1	0	0	0	0.125	Unstable				I2'							1					11.1111						0
											1	11.1111						0	0	0	0	0	0	0	0	0	Unstable				I3'					1		1					22.2222						0
I1									1		1	22.2222						0	0	0	0	0	0	0	0	0	Unstable				T1'											1	11.1111						0
				1	1	1	1	1				55.5556						0	1	1	1	1	0	0	0	0.5	Partially Stable				T2'												0						0
			1	1	1	1	1	1		1	1	88.8889						1	1	1	1	1	0	0	1	0.75	Stable				T3'												0						0
I2						1		1	1	1	1	55.5556						0	0	0	0	0	1	1	1	0.375	Partially Stable				P1'												0						0
									1		1	22.2222						0	0	0	0	0	0	0	0	0	Unstable				P3'												0						0
				1		1						22.2222						0	0	0	0	0	0	0	0	0	Unstable				P4'												0						0
							1	1		1		33.3333						0	0	0	0	1	0	0	0	0.125	Unstable				P5'												0						0
I3						1	1	1	1	1	1	66.6667						0	0	0	1	1	1	1	1	0.625	Stable				P6'												0						0
											1	11.1111						0	0	0	0	0	0	0	0	0	Unstable				P7'												0						0
				1								11.1111						0	0	0	0	0	0	0	0	0	Unstable				P8'												0						0
T1								1	1	1	1	44.4444						0	0	0	0	0	1	1	1	0.375	Partially Stable				P9'												0						0
T2										1		11.1111						0	0	0	0	0	0	0	0	0	Unstable				W1'												0						0
T3											1	11.1111						0	0	0	0	0	0	0	0	0	Unstable				W2'												0						0
											1	11.1111						0	0	0	0	0	0	0	0	0	Unstable				W3'												0						0
							1					11.1111						0	0	0	0	0	0	0	0	0	Unstable				F1'											1	11.1111						0
P1												0						0	0	0	0	0	0	0	0		Unstable				F2'										1		11.1111						0
P2												0						0	0	0	0	0	0	0	0		Unstable				F3'												0						0
P3												0						0	0	0	0	0	0	0	0		Unstable				F4'											1	11.1111						0
P4												0						0	0	0	0	0	0	0	0		Unstable				F5'						1	1	1	1	1		55.5556						0
P5							1					11.1111						0	0	0	0	0	0	0	0	0	Unstable				F6'												0						0
P6												0						0	0	0	0	0	0	0	0		Unstable				F7'											1	11.1111						0
P7												0						0	0	0	0	0	0	0	0		Unstable				F8'						1	1	1	1	1		55.5556						0
P8											1	11.1111						0	0	0	0	0	0	0	0	0	Unstable				F9'												0						0
P9											1	11.1111						0	0	0	0	0	0	0	0	0	Unstable					1	2	3	4	5	6	7	8	9	10	11				1	2	3	4
							1					11.1111						0	0	0	0	0	0	0	0	0	Unstable					Months Post Implantation														Months Post Implantation
W1												0						0	0	0	0	0	0	0	0		Unstable
W2												0						0	0	0	0	0	0	0	0		Unstable
W3												0						0	0	0	0	0	0	0	0		Unstable
F1												0						0	0	0	0	0	0	0	0		Unstable
F2												0						0	0	0	0	0	0	0	0		Unstable
F3												0						0	0	0	0	0	0	0	0		Unstable
	1	2	3	4	5	6	7	8	9	10	11				1	2	3	4	5	6	7	8	9	10	11
	Months Post Implantation														Months Post Implantation
[truncated: 11 more columns]
